# Supplementary material for: Ultra-Processed Food and Its Impact on Bone Health and Joint Diseases: A Scoping Review
Source: Nutrients. 2025 Mar 28;17(7):1188. doi: 10.3390/nu17071188 (PMC11990240; doi:10.3390/nu17071188)
Supplement: Supplementary file 1 [file nutrients-17-01188-s001.zip]

Archive with 2 entries (2 files):
- PRISMA-ScR-Checklist UPF review.pdf
- Search strategy.pdf
